# Supplementary material for: New Ethylated Derivatives of Sulfur- and Nitrogen-Containing Artifacts from Tenodera sinensis Egg Pod and Their Anti-Renal Fibrosis
Source: Molecules. 2024 Jul 25;29(15):3491. doi: 10.3390/molecules29153491 (PMC11314582; doi:10.3390/molecules29153491)
Supplement: Supplementary file 1 [file molecules-29-03491-s001.zip]

Archive with 1 entries (1 files):
- molecules-3090742-supplementary.pdf
